# Supplementary material for: MicroRNA-769-3p Acts as a Prognostic Factor in Oral Squamous Cell Cancer by Modulating Stromal Genes
Source: Cancers (Basel). 2022 Sep 8;14(18):4373. doi: 10.3390/cancers14184373 (PMC9496693; doi:10.3390/cancers14184373)
Supplement: Supplementary file 1 [file cancers-14-04373-s001.zip]

Archive with 2 entries (2 files):
- cancers-1747422-Supplementary File S1.pdf
- cancers-1747422-supplementary.pdf
